# Supplementary material for: Peroxiredoxin 1 Controls Ovulation and Ovulated Cumulus–Oocyte Complex Activity through TLR4-Derived ERK1/2 Signaling in Mice
Source: Int J Mol Sci. 2021 Aug 30;22(17):9437. doi: 10.3390/ijms22179437 (PMC8430854; doi:10.3390/ijms22179437)
Supplement: Supplementary file 1 [file ijms-22-09437-s001.zip]

Archive with 2 entries (2 files):
- IJMS_Supple. Fig.2 COCs_Prdx1-6 20210806.pptx
- IJMS_Supple. Fig.1 Collection _COCs (M&M) 20210806.pptx
